# Supplementary material for: The Metabolite Profiling of Aspergillus fumigatus KMM4631 and Its Co-Cultures with Other Marine Fungi
Source: Metabolites. 2023 Nov 8;13(11):1138. doi: 10.3390/metabo13111138 (PMC10673247; doi:10.3390/metabo13111138)
Supplement: Supplementary file 1 [file metabolites-13-01138-s001.zip]

Archive with 1 entries (1 files):
- metabolites-2667434-supplementary.pdf
